# Supplementary material for: Leader ethical voice and subordinate job performance: the chain mediating role of subordinate identification with leader and leader-member exchange
Source: Front Psychol. 2024 Jun 19;15:1340769. doi: 10.3389/fpsyg.2024.1340769 (PMC11220235; doi:10.3389/fpsyg.2024.1340769)
Supplement: Supplementary file 1 [file Table_1.XLSX]

## Sheet: Source data-new
Gender	Age	Education	Work	LEV1	LEV2	LEV3	LEV4	SIL1	SIL2	SIL3	SIL4	SIL5	SIL6	LMX1	LMX2	LMX3	LMX4	LMX5	LMX6	LMX7	TP1	TP2	TP3	TP4
2	2	3	1	3	3	4	1	2	1	1	1	1	2	4	3	3	2	2	4	3	4	3	4	3
2	3	1	3	5	1	5	4	5	1	5	4	3	5	4	4	5	3	5	5	4	5	5	4	4
1	2	3	4	2	4	4	4	4	4	3	3	3	3	3	3	3	4	3	4	4	5	4	5	4
2	1	1	2	1	3	5	5	1	5	3	1	5	5	5	1	5	5	1	5	3	1	5	4	4
2	1	3	1	3	2	4	4	4	2	3	4	2	4	2	4	2	4	2	4	2	2	4	2	4
1	2	3	2	5	5	5	3	1	5	5	5	3	5	5	5	5	5	5	5	5	5	5	5	5
2	2	2	3	2	2	2	3	2	2	3	3	2	2	3	3	1	1	3	2	3	3	2	2	3
1	3	2	4	4	5	4	4	4	2	4	4	4	4	4	4	4	2	4	4	4	4	4	4	4
1	2	2	3	3	3	3	3	2	4	3	3	2	3	4	3	3	3	3	3	4	4	4	4	3
2	2	3	2	5	5	4	3	4	2	4	2	4	4	4	4	4	4	2	4	4	5	5	5	5
1	4	2	2	2	3	1	5	5	2	3	1	5	4	1	2	3	5	2	4	3	4	1	5	2
1	3	2	4	5	5	5	4	3	3	3	3	3	3	3	3	3	3	3	3	3	5	4	5	5
1	2	3	2	1	1	2	1	2	3	3	2	1	4	2	5	1	1	1	2	2	5	5	5	5
1	4	1	4	4	4	4	4	2	1	1	1	1	2	3	3	2	2	2	3	4	4	4	4	4
1	2	3	2	2	2	3	3	3	3	3	4	4	4	4	4	4	3	2	4	4	4	4	4	4
2	3	1	3	4	5	5	4	4	2	4	5	4	5	5	4	4	5	4	5	4	5	5	4	5
2	2	2	2	4	5	5	4	1	1	1	1	1	2	4	3	3	3	3	1	1	4	4	3	4
2	3	3	2	5	5	5	5	4	4	3	5	4	4	4	3	3	3	3	4	4	5	5	5	5
2	1	3	1	3	3	3	4	3	3	3	3	3	3	3	3	3	3	3	3	3	4	4	4	4
1	3	3	3	4	4	4	4	2	2	4	4	2	4	4	4	4	4	2	4	4	4	4	4	2
1	3	1	5	5	4	4	4	4	3	4	4	4	4	5	4	3	3	3	5	4	4	4	4	3
2	1	3	1	5	5	5	5	2	2	3	1	3	3	3	3	3	3	3	3	3	3	3	3	3
1	4	1	5	5	5	4	4	3	4	5	3	3	2	4	3	4	5	4	4	4	4	5	4	5
2	2	1	2	3	4	2	4	2	1	1	5	1	1	5	4	1	2	1	2	3	5	5	5	5
2	1	1	3	4	4	4	3	4	2	2	4	3	4	4	4	2	2	2	3	5	4	4	4	4
1	4	2	5	3	3	4	4	3	2	2	3	3	2	3	3	3	3	3	3	2	3	3	3	3
2	2	3	5	5	5	5	5	4	4	5	4	3	5	4	4	4	4	4	4	4	5	5	5	5
2	2	4	2	3	4	3	3	3	4	2	1	3	3	4	3	4	3	1	1	2	5	5	5	5
1	2	2	4	1	1	1	1	1	3	1	1	1	1	1	1	1	1	1	1	1	4	4	4	4
2	1	3	1	4	5	4	5	1	2	2	1	1	1	5	4	4	4	4	4	4	4	5	5	5
1	3	2	5	2	4	3	2	1	1	1	1	1	1	2	2	3	2	1	3	3	4	4	4	4
2	1	3	2	1	2	4	2	4	1	4	5	1	2	1	4	1	2	5	1	2	2	1	2	5
1	2	3	2	4	4	4	4	3	3	3	3	3	3	3	3	3	3	3	3	3	1	1	1	1
1	3	1	5	3	3	3	3	2	5	5	2	2	5	5	3	1	1	2	2	2	4	4	3	3
2	2	3	3	3	2	4	3	2	3	2	2	2	3	4	2	3	2	1	3	3	4	4	4	4
1	4	1	3	4	4	5	5	4	4	2	4	2	4	4	4	3	4	4	4	4	4	4	4	4
2	2	3	1	1	1	1	1	1	1	1	1	1	1	1	1	1	1	1	1	1	5	5	5	5
1	3	4	5	4	4	4	4	4	4	4	4	4	4	4	4	4	4	4	4	4	4	4	4	4
2	1	3	1	4	4	4	4	4	4	4	4	4	4	4	4	4	4	4	4	4	4	4	4	4
2	3	1	3	5	4	4	4	5	4	4	5	5	5	5	4	5	4	5	4	4	5	5	5	5
1	3	3	5	2	1	2	2	3	3	3	3	3	3	3	3	3	3	3	3	3	3	3	3	3
1	2	2	5	4	4	4	4	3	3	3	3	3	3	3	3	3	3	3	3	3	3	3	3	3
1	3	2	5	1	1	1	1	1	3	3	3	3	2	2	2	2	2	2	2	2	3	3	3	3
2	2	4	4	2	2	1	1	1	3	1	1	1	1	3	1	1	1	1	1	1	4	4	4	4
1	3	3	5	5	5	5	5	5	4	5	5	4	5	5	4	5	5	5	5	5	5	5	5	5
2	2	4	1	4	4	4	4	4	4	3	3	2	3	4	3	3	3	2	3	4	3	3	4	4
2	2	3	3	3	3	4	4	3	2	3	3	3	2	2	3	3	3	3	3	3	3	3	3	3
1	2	3	4	5	5	5	5	5	5	5	5	5	5	5	5	5	5	5	5	5	5	5	5	5
1	3	3	5	3	3	3	3	3	3	3	3	3	3	3	3	3	3	3	3	3	3	3	3	3
2	2	3	2	1	1	5	1	2	2	2	2	2	2	2	2	3	2	2	3	4	5	5	5	5
2	2	3	2	1	1	5	1	1	1	1	1	1	1	1	1	1	1	1	1	1	5	5	5	5
1	4	1	5	3	5	3	3	3	5	5	5	4	5	4	4	4	5	4	5	5	5	5	5	5
2	2	3	2	5	5	5	5	5	5	3	5	5	5	5	5	5	5	5	5	5	5	5	5	5
2	2	2	3	4	3	3	3	3	4	5	4	4	4	4	4	3	3	4	3	4	3	4	3	4
1	3	2	5	3	3	3	3	3	3	3	3	3	3	3	3	3	3	3	3	3	3	3	3	3
1	3	1	5	3	3	3	3	3	3	3	3	3	3	3	3	3	3	3	3	3	3	3	3	3
2	2	3	2	4	4	4	3	2	3	1	1	1	1	1	3	3	2	3	2	3	3	4	3	3
2	2	3	1	3	3	3	3	2	2	2	2	2	2	2	2	2	2	2	2	2	2	2	2	2
1	3	2	5	4	4	5	4	2	3	4	4	4	4	4	4	4	4	4	3	4	4	4	4	4
1	2	2	5	5	5	5	5	3	5	5	5	5	5	5	5	5	5	5	5	5	5	5	5	5
1	3	2	5	5	5	5	5	5	5	5	5	5	3	3	3	3	3	3	3	3	3	3	3	3
1	3	2	5	3	3	4	3	3	4	3	4	3	4	3	4	4	4	3	4	3	4	4	3	4
1	2	4	2	3	3	3	3	3	3	3	3	3	3	3	3	3	3	3	3	3	3	3	3	3
2	2	3	2	3	3	4	2	3	1	1	1	1	2	2	2	2	2	2	2	3	4	4	4	4
1	2	1	1	4	4	4	4	4	4	4	4	4	4	4	4	4	4	4	4	4	4	4	4	4
2	2	3	3	5	5	5	5	3	3	3	3	3	3	3	3	5	4	3	3	3	5	5	5	5
2	2	4	2	3	3	3	3	2	2	2	1	1	1	3	4	3	4	3	4	3	2	2	2	4
2	2	3	3	2	2	3	3	1	2	1	4	2	2	4	3	3	3	3	3	3	4	4	4	4
2	1	3	1	4	4	4	4	3	4	4	4	5	4	4	4	5	4	4	4	5	5	5	4	4
2	2	4	2	3	3	3	3	3	3	3	3	3	4	3	3	3	3	3	3	4	4	4	4	3
2	2	3	4	1	5	5	5	3	3	4	3	3	3	2	3	3	3	4	3	2	2	3	3	2
1	2	2	2	2	2	2	2	2	2	2	2	2	2	2	2	2	2	2	2	2	4	4	4	4
1	1	3	2	3	3	4	4	2	2	2	2	2	2	2	3	3	3	3	3	4	4	4	4	4
2	2	1	2	1	2	5	5	2	5	4	4	4	4	4	4	4	4	4	4	4	5	5	5	5
1	4	1	4	4	4	4	4	5	5	4	3	4	5	4	4	4	4	4	5	4	4	4	4	4
1	1	1	2	5	5	5	5	5	5	5	5	5	5	5	5	5	5	5	5	5	3	3	4	4
2	2	3	2	3	3	5	5	2	1	1	1	3	3	3	3	3	1	1	5	5	4	4	5	5
1	2	2	5	1	1	1	2	3	3	3	3	3	3	3	3	3	3	3	3	3	3	3	3	3
1	3	3	5	4	4	4	4	3	4	3	4	3	4	4	3	4	4	3	4	4	3	3	3	3
1	3	1	5	3	2	3	2	2	4	4	4	5	2	3	2	3	3	4	4	3	3	4	4	5
2	1	3	1	4	3	4	4	4	2	4	4	4	4	4	4	4	4	4	4	4	4	4	4	4
2	2	2	2	2	4	3	3	2	2	4	2	3	4	2	4	4	2	3	1	3	3	3	2	3
2	1	3	1	4	3	4	4	4	4	4	4	3	4	4	5	3	4	3	4	4	4	4	4	4
2	2	4	3	1	1	3	4	2	3	2	4	3	3	4	1	1	3	1	1	3	4	4	4	4
1	2	3	3	3	5	5	5	1	1	1	1	1	1	1	1	1	3	3	3	3	5	5	5	5
2	3	3	5	2	3	3	3	1	3	1	1	1	2	2	2	2	3	2	3	3	3	3	3	3
1	3	3	1	5	5	5	5	2	2	2	2	3	3	4	4	4	4	4	4	4	5	5	5	5
1	2	1	5	3	2	1	3	3	3	3	3	3	3	3	3	3	3	3	3	3	3	3	3	3
2	1	4	1	3	3	4	3	2	4	2	1	2	2	4	3	3	3	3	4	3	4	3	3	3
2	3	3	4	5	5	5	5	2	2	4	2	4	5	5	5	5	5	5	5	5	1	1	1	1
1	3	1	5	2	2	2	2	3	3	3	3	3	3	3	3	3	3	3	3	3	4	4	3	3
1	1	2	2	3	3	4	2	2	2	3	3	2	3	3	3	3	2	3	2	3	4	4	4	4
1	3	3	1	5	5	5	5	5	5	5	3	3	5	5	5	3	3	3	5	5	5	5	5	5
2	1	1	2	1	5	5	5	3	5	4	1	1	3	4	3	5	5	1	5	5	5	4	4	4
1	2	4	1	3	3	2	1	1	2	1	1	1	1	3	2	1	2	2	1	2	4	3	3	3
2	2	3	2	3	3	5	5	5	2	2	3	3	3	3	3	3	2	3	3	4	4	4	4	3
1	3	3	3	3	3	3	3	3	3	3	3	3	3	3	3	3	3	3	3	3	3	3	3	3
2	2	4	3	3	3	3	3	2	3	3	3	3	3	3	3	3	3	3	3	3	4	4	4	4
2	1	3	1	3	3	3	3	3	4	3	3	3	3	3	3	3	3	3	3	3	3	3	3	3
2	1	2	1	1	2	2	3	5	5	3	4	1	2	4	3	4	1	4	2	3	4	4	3	2
1	2	2	3	1	1	1	1	1	1	1	1	1	1	1	1	1	1	1	1	1	3	3	3	3
2	1	3	1	4	4	4	4	3	3	3	3	3	3	4	4	3	3	3	3	3	4	4	4	4
2	2	3	2	4	3	4	4	4	4	4	4	3	4	4	3	3	3	4	3	3	4	3	3	3
2	1	3	2	5	5	5	5	4	4	3	1	1	5	5	5	5	5	4	4	4	4	4	4	4
1	3	2	5	5	1	3	3	1	2	1	2	2	2	2	2	1	2	2	2	2	2	1	1	2
1	1	1	2	1	1	5	5	1	5	3	3	3	4	3	4	5	5	1	5	4	5	4	4	5
2	2	3	4	4	3	4	2	2	2	3	3	2	2	3	3	2	3	3	3	2	4	4	4	4
1	4	2	5	1	1	1	1	1	1	1	1	1	1	1	1	1	1	1	1	1	1	1	1	1
2	2	3	2	3	3	3	3	4	5	3	3	5	4	5	5	5	2	1	5	5	3	4	3	4
2	1	3	1	4	3	3	4	3	4	3	3	4	4	4	4	4	4	3	3	4	4	4	4	4
2	4	1	5	3	3	3	3	3	3	3	2	3	3	2	3	3	3	3	4	3	3	3	3	3
2	2	4	1	3	3	4	4	1	2	2	3	2	2	3	2	3	2	4	3	3	3	3	3	2
1	2	3	4	3	3	3	3	3	2	3	2	3	3	3	3	2	2	3	3	2	3	2	3	3
2	3	4	5	1	5	5	5	1	1	2	1	1	3	5	4	5	5	3	4	4	5	5	5	5
2	1	2	1	3	2	3	4	2	3	4	2	4	3	4	2	4	3	4	3	4	4	3	5	3
2	1	3	1	4	4	4	4	1	1	1	1	1	1	1	1	1	1	1	1	1	5	5	5	5
2	2	2	3	3	4	5	4	3	3	4	3	3	4	3	3	3	3	2	3	4	4	5	5	4
1	1	2	2	3	3	4	4	3	3	4	3	3	3	3	4	4	3	4	4	3	4	4	3	3
2	1	3	2	3	3	3	3	2	3	3	3	3	3	3	3	3	3	3	3	3	5	5	5	5
2	3	2	2	5	5	5	5	4	3	4	4	3	3	4	3	3	4	4	4	4	5	5	5	4
2	2	3	2	5	5	5	5	5	5	5	5	5	5	5	5	5	5	5	5	5	3	3	3	3
1	1	3	2	2	4	4	4	4	4	3	4	2	4	3	4	4	3	2	3	3	4	3	3	3
1	2	2	5	4	3	3	2	4	3	5	3	3	1	3	2	2	2	4	1	3	4	3	1	5
2	1	3	2	2	2	4	3	1	3	1	2	1	2	3	3	3	4	2	3	3	5	4	4	5
2	1	4	2	3	3	3	2	2	3	3	3	2	3	4	3	4	5	3	4	5	4	4	4	5
2	1	2	2	5	5	2	3	3	2	3	2	3	2	4	1	3	2	4	2	4	3	4	2	4
1	3	2	5	1	3	2	2	2	2	1	1	1	1	4	2	2	2	1	2	3	4	3	3	4
2	2	3	2	5	2	2	2	3	1	3	3	4	4	5	3	3	2	2	4	2	4	4	4	4
1	1	3	2	3	3	5	3	4	4	4	4	4	4	4	4	5	4	3	5	5	4	4	5	5
2	1	3	1	3	3	4	4	4	4	4	4	4	4	4	4	4	4	4	4	4	3	3	4	4
1	2	1	5	3	3	3	3	3	3	1	3	1	1	1	1	1	1	1	1	1	5	5	5	5
2	2	3	4	2	2	2	2	3	4	3	2	2	2	3	3	3	3	3	2	3	4	4	4	4
2	1	3	1	5	5	5	3	1	2	1	2	2	2	1	2	3	3	2	3	5	5	5	5	5
1	2	2	5	3	3	3	3	4	5	4	3	3	3	3	3	3	4	3	3	3	4	4	3	3
1	2	1	5	4	4	4	5	3	4	3	4	4	4	4	4	4	4	4	4	4	4	4	4	4
1	2	2	5	5	5	5	5	5	4	4	5	4	4	4	4	4	4	4	4	4	4	4	4	4
2	2	2	2	3	4	4	4	3	2	4	3	2	4	3	3	3	2	2	3	3	5	4	5	4
1	1	3	1	3	3	3	3	3	5	1	1	1	1	3	2	1	3	3	3	3	5	5	5	5
1	2	3	2	2	4	4	2	4	2	4	2	4	3	4	3	4	2	3	4	2	4	5	4	5
2	2	3	3	1	1	1	3	1	1	3	5	1	1	1	1	1	1	1	5	3	5	5	5	5
2	2	3	3	1	1	3	2	1	2	2	1	1	1	2	2	2	2	2	2	3	3	4	3	3
1	3	3	5	4	4	4	4	2	3	3	3	3	3	3	3	3	3	3	3	3	3	3	3	3
2	2	3	3	1	1	4	4	1	1	1	1	1	1	4	4	4	1	1	1	1	5	5	5	4
2	3	3	3	4	4	5	4	2	2	1	2	2	3	4	3	4	4	3	4	4	4	4	4	4
1	2	3	2	4	4	4	2	1	5	4	3	3	4	4	4	3	3	5	5	5	4	4	4	4
1	1	4	1	3	3	5	2	4	3	3	4	4	5	2	3	2	3	4	4	3	3	4	3	3
2	3	4	2	1	1	2	1	1	3	1	1	1	1	3	1	1	1	1	1	3	5	5	5	5
2	2	3	1	1	1	1	1	5	5	1	1	1	1	1	1	1	1	1	1	1	5	5	5	5
2	1	3	2	4	4	5	5	4	4	3	3	4	4	4	4	4	4	3	4	4	4	4	4	4
1	2	4	4	1	1	2	2	2	3	2	2	2	2	4	4	3	3	2	2	2	4	4	5	5
1	3	2	3	3	4	5	5	5	5	4	4	4	4	4	3	5	5	4	4	5	4	4	4	5
2	3	3	4	3	3	3	3	2	2	3	4	2	3	4	3	2	2	1	2	3	4	4	4	4
1	3	3	5	4	2	3	4	3	3	2	4	2	4	3	2	3	3	4	3	4	4	5	3	2
2	3	4	1	2	2	1	1	3	2	1	1	1	4	4	3	3	2	1	4	4	5	4	5	5
1	3	2	5	2	2	4	4	3	4	3	4	3	4	3	3	4	4	3	4	3	3	3	4	3
1	2	3	2	4	4	4	4	3	3	3	4	3	4	4	4	4	3	2	4	4	4	4	4	4
2	2	3	3	2	1	5	1	1	1	1	1	1	1	3	4	3	3	1	1	1	5	5	5	5
2	2	4	2	3	3	4	4	3	2	4	4	4	4	4	4	4	4	4	4	4	4	4	4	4
1	2	3	2	1	1	1	1	1	5	1	3	5	2	4	2	1	2	5	1	5	5	3	4	5
1	3	1	5	4	4	4	5	4	3	3	3	4	3	4	4	4	3	3	4	4	4	3	4	4
1	3	2	5	4	4	3	4	3	3	4	3	3	4	3	4	4	3	4	4	4	4	4	4	4
2	2	2	1	3	3	4	2	4	1	1	3	3	3	5	5	5	5	2	4	3	5	5	5	5
2	2	4	4	3	3	3	3	1	1	1	3	2	2	3	3	3	2	2	4	4	4	4	4	4
2	2	2	3	3	2	2	3	5	5	5	3	5	4	5	4	4	2	4	1	2	5	5	5	5
2	4	3	5	3	3	3	3	3	1	2	1	5	1	3	3	1	1	1	5	3	3	3	3	5
2	2	2	2	3	3	4	3	2	2	2	2	2	2	4	4	4	3	2	4	4	4	4	3	4
1	3	1	5	2	3	4	4	3	4	4	1	2	4	3	4	3	4	4	3	3	5	3	3	3
2	2	3	2	5	5	1	1	4	3	3	5	4	4	3	3	3	3	3	3	3	2	2	2	2
2	2	4	2	3	4	2	3	2	3	2	3	3	2	2	2	3	2	3	3	3	4	4	4	4
2	1	4	2	1	3	4	2	2	3	4	3	5	2	3	2	3	3	2	3	3	4	2	4	3
1	2	1	5	3	3	4	3	2	3	2	3	2	3	3	2	3	3	2	3	2	4	4	4	4
2	1	2	1	5	5	5	5	4	1	1	4	4	1	4	4	3	4	4	5	4	5	5	5	5
2	2	3	1	3	5	5	5	4	4	4	3	4	3	5	5	4	4	4	5	4	4	4	4	4
2	2	4	2	3	3	4	5	4	2	4	5	4	5	5	5	5	5	4	4	5	5	5	5	5
1	2	2	2	5	3	3	3	1	1	1	1	1	1	4	1	3	1	1	2	2	5	5	5	5
1	2	4	1	5	4	4	5	3	3	1	1	1	1	2	3	4	3	1	5	3	5	3	5	5
1	3	1	5	2	2	3	3	4	3	3	3	3	3	3	3	3	2	2	3	3	2	2	2	2
1	3	2	5	4	5	4	4	3	4	4	4	3	4	4	4	4	4	4	5	4	4	4	4	4
1	2	2	5	5	5	4	4	5	5	4	4	4	4	5	5	4	4	4	4	4	5	5	5	5
1	2	3	5	4	4	4	4	3	3	3	3	4	4	4	4	4	4	4	4	4	5	5	5	5
1	1	4	1	3	3	4	4	2	4	3	2	2	3	3	4	3	3	3	3	4	4	4	4	4
2	1	3	2	3	3	4	4	4	2	3	4	3	4	4	4	3	3	2	4	4	5	5	5	5
1	2	2	5	5	5	5	5	1	5	5	5	5	5	5	5	5	5	5	5	5	5	5	5	5
1	2	2	5	5	5	5	4	1	2	3	2	1	2	4	4	4	4	4	5	4	4	5	4	5
1	2	3	1	1	1	2	4	2	2	2	2	2	2	4	2	2	2	2	2	2	4	4	3	3
1	2	3	5	5	5	4	5	3	2	2	3	3	3	3	3	3	4	5	4	2	1	2	2	2
1	3	1	5	1	2	1	1	1	1	1	1	1	1	3	1	1	1	1	1	1	3	3	3	3
2	3	2	2	4	4	5	5	4	4	4	4	4	4	4	4	4	4	3	4	4	5	5	5	5
2	2	3	2	3	3	3	3	1	4	2	2	2	3	4	4	4	4	1	3	4	4	4	4	4
1	2	3	3	2	4	3	3	3	4	4	3	2	3	4	4	4	4	4	4	4	4	4	4	4
2	2	3	3	2	2	3	3	1	1	1	2	1	2	3	2	2	1	1	2	3	3	4	4	4
2	2	3	2	5	5	5	5	3	2	4	5	3	2	4	4	4	4	3	4	5	4	5	5	5
1	2	2	2	5	5	5	3	2	5	1	1	3	2	3	2	2	2	2	1	1	3	3	3	3
2	1	2	2	4	3	2	4	4	2	2	3	3	3	3	2	4	3	3	3	3	3	4	2	3
2	2	3	3	4	5	4	5	4	4	4	4	5	5	4	4	5	5	4	4	4	4	5	4	4
2	2	3	2	2	2	5	1	3	3	3	3	3	3	3	3	3	3	3	3	3	3	3	3	3
2	1	3	1	4	4	4	4	3	1	1	1	1	1	4	4	4	1	1	3	3	5	5	5	5
1	2	2	5	2	2	2	2	1	4	3	3	3	4	4	4	4	1	1	3	3	4	4	4	4
1	1	3	2	2	4	3	2	2	3	2	3	4	3	4	3	4	4	3	4	4	4	4	5	5
2	2	3	2	1	3	2	2	3	3	3	3	3	3	4	4	2	2	2	4	2	5	4	4	4
2	2	4	4	5	5	5	5	5	5	5	5	5	5	5	5	5	5	5	5	5	5	5	5	5
1	2	1	5	4	5	5	5	4	3	3	3	2	3	4	3	3	4	3	4	4	3	3	4	3
2	2	4	2	1	1	1	1	4	4	4	2	1	2	3	3	3	3	1	2	2	3	3	4	4
2	1	4	2	3	3	4	3	2	4	4	2	2	4	3	4	3	2	2	4	4	4	4	4	4
1	1	3	2	4	4	4	4	1	3	2	2	2	1	5	4	3	2	2	2	2	2	2	2	2
2	1	3	1	4	4	4	4	5	1	4	1	5	1	5	5	5	1	1	5	5	4	4	4	4
2	2	3	2	4	4	5	5	4	4	4	2	2	4	4	4	3	3	3	4	4	4	4	4	4
2	3	3	2	4	4	4	4	5	4	4	5	3	5	4	4	4	4	3	4	4	4	4	3	3
2	2	3	2	4	4	4	4	3	4	4	4	4	4	4	4	4	4	4	4	4	4	4	4	4
2	2	2	2	2	2	3	2	1	3	3	2	3	3	3	2	3	3	2	4	2	3	4	2	3
2	1	3	1	4	5	5	4	4	1	5	5	4	5	4	5	4	1	2	1	2	4	5	4	4
2	2	2	2	3	4	4	4	5	4	5	5	5	4	5	3	4	3	3	4	3	5	5	5	5
2	3	3	3	5	5	5	5	3	5	4	1	3	4	5	4	5	5	3	4	4	4	4	5	5
1	3	1	5	5	5	5	5	3	1	3	3	4	4	5	5	5	5	5	5	5	5	5	5	5
1	2	2	5	4	4	3	4	2	3	3	4	4	4	4	4	4	4	2	4	4	4	4	4	4
1	1	3	1	1	5	5	5	5	3	3	4	4	4	5	5	4	3	4	4	4	5	5	5	5
1	4	1	5	2	1	2	1	3	3	3	3	3	3	2	3	3	3	3	2	3	3	3	3	3
1	3	2	5	2	5	5	5	2	2	2	2	2	4	3	4	4	2	2	4	3	4	4	4	4
2	2	3	3	4	4	5	5	4	4	3	4	3	3	4	3	4	3	4	3	4	4	3	3	4
1	2	4	2	4	4	4	4	3	4	4	2	2	4	4	2	4	4	4	4	4	4	4	4	4
1	2	3	3	4	4	3	2	2	2	2	2	2	4	4	4	3	4	2	2	4	4	4	4	3
2	1	3	1	3	3	3	3	1	3	1	2	2	2	4	3	3	4	4	4	4	3	4	4	4
1	2	2	2	4	4	4	4	2	2	2	2	2	4	4	4	4	4	4	4	4	4	4	4	4
2	2	3	2	2	2	3	2	5	4	5	5	5	5	5	3	5	5	4	4	4	5	5	5	5
2	2	3	2	1	4	3	4	5	4	5	3	4	4	4	4	4	4	3	4	4	5	5	5	5
2	2	3	3	2	2	2	1	1	1	1	1	1	2	5	1	1	2	2	2	2	5	5	5	5
1	2	2	2	2	2	4	4	2	2	2	2	2	2	3	3	3	4	3	4	4	4	4	4	4
2	1	3	1	4	3	4	3	3	3	3	2	2	4	4	4	4	3	3	4	3	5	5	5	5
2	2	3	1	4	3	4	2	3	2	4	3	4	4	3	4	5	4	3	4	4	5	5	4	3
2	1	3	2	4	4	5	3	1	4	1	1	4	3	4	2	4	4	2	2	1	4	2	2	2
2	1	3	2	4	4	5	5	4	3	4	4	3	4	4	4	4	5	4	4	4	5	4	5	4
1	3	2	5	4	4	4	5	5	4	5	4	5	3	3	5	4	4	4	4	5	4	4	4	5
1	2	1	1	4	3	5	3	3	2	2	2	4	3	3	5	5	4	3	4	3	3	4	3	2
2	1	3	1	5	5	4	5	5	4	4	3	5	4	3	3	4	4	3	4	4	4	4	4	5
2	2	2	3	5	5	5	5	5	1	5	5	5	5	5	5	5	5	5	5	5	5	5	5	5
1	4	1	5	1	2	1	1	1	1	1	1	1	1	1	1	1	1	1	2	1	5	5	5	5
2	2	3	1	4	3	3	3	2	4	2	2	2	2	4	4	3	3	2	3	4	4	4	4	4
2	1	2	1	3	2	3	3	3	2	4	2	4	3	2	4	2	2	4	2	3	2	2	2	4
2	2	3	1	4	3	4	4	3	4	3	3	3	4	3	3	3	4	3	3	3	3	4	3	3
2	3	3	5	4	4	4	4	4	3	4	4	3	4	4	4	3	4	2	3	3	5	4	5	4
1	3	3	2	2	2	3	2	3	3	3	3	3	3	4	4	3	3	3	3	4	5	5	5	5
2	2	3	3	4	5	4	4	1	1	1	1	1	3	4	4	4	3	3	5	4	5	5	5	4
1	2	2	5	1	1	1	1	2	4	1	4	2	1	5	4	5	1	1	1	1	4	4	4	4
2	2	3	2	5	5	5	5	5	3	3	4	4	2	5	5	4	3	3	4	5	4	4	4	4
1	3	1	5	3	3	3	2	4	3	4	3	3	3	3	3	3	3	3	3	3	2	3	3	3
1	4	1	5	4	5	4	5	4	2	3	3	3	3	2	3	3	2	3	2	3	3	3	3	3
1	2	2	4	5	5	5	5	5	5	5	5	5	5	5	5	5	3	3	5	5	5	5	5	5
2	1	3	1	4	5	4	5	5	4	5	4	5	4	5	4	5	4	5	4	5	5	4	4	5
2	2	2	3	1	2	5	4	3	2	4	3	3	5	4	3	4	1	3	4	4	3	5	5	4
2	1	3	1	5	5	5	4	1	3	3	3	3	5	5	4	4	4	3	4	4	5	5	5	5
2	1	3	4	4	5	4	3	4	4	3	4	3	3	4	4	4	4	3	4	4	5	4	4	4
1	2	1	5	4	5	5	4	3	3	3	3	3	4	4	3	3	3	3	3	2	4	4	3	4
1	3	3	5	4	4	4	4	4	4	4	4	4	4	3	4	4	4	4	4	4	5	4	4	4
2	2	3	2	4	4	3	3	4	4	3	3	3	4	3	3	3	4	3	4	4	4	4	4	4
1	3	2	5	5	5	5	5	5	5	5	5	5	5	5	5	5	5	5	5	5	5	5	5	5
2	2	3	2	3	4	4	4	4	3	3	2	5	2	4	4	3	3	3	4	4	4	4	4	4
1	2	2	5	3	3	3	3	2	3	2	3	2	3	3	3	2	2	1	2	3	3	4	4	4
2	2	3	1	2	2	3	3	1	1	1	1	1	1	3	3	1	2	2	2	3	4	4	4	4
2	3	4	3	4	4	2	2	4	2	2	2	2	2	4	4	4	4	4	4	4	4	4	4	4
2	2	3	2	1	1	4	3	1	1	1	3	1	2	2	2	3	1	2	2	2	3	3	4	4
2	1	3	3	4	4	4	4	3	3	3	3	4	3	3	3	3	3	3	4	3	4	4	4	4
2	2	3	3	4	5	4	5	3	4	2	3	4	4	5	4	5	1	3	5	4	4	5	3	4
2	1	3	1	1	1	2	3	4	3	2	4	2	2	3	2	3	4	3	2	3	2	1	2	3
1	2	3	4	3	3	3	1	1	2	2	1	1	1	5	2	1	1	1	1	1	5	5	5	4
1	2	1	5	4	4	4	4	5	5	5	5	5	5	5	5	5	5	5	5	5	5	5	5	5
2	1	3	1	3	4	4	3	2	2	3	4	2	4	4	3	3	2	2	4	4	5	5	5	5
2	2	3	3	1	2	1	3	3	4	3	2	4	3	1	2	3	2	3	1	2	3	1	2	3
2	2	1	3	3	3	2	3	2	3	4	3	2	3	4	3	3	2	3	3	4	2	3	3	3
2	1	2	1	4	3	3	3	1	3	4	5	3	3	4	3	4	2	4	4	2	4	4	5	5
2	2	4	3	2	3	2	1	1	1	1	1	1	1	4	1	1	1	1	1	1	5	5	5	5
2	1	2	2	1	5	5	3	4	3	4	3	4	4	4	3	3	4	3	5	5	4	4	4	5
1	3	1	3	2	3	4	5	1	5	3	4	2	5	3	5	4	1	2	5	3	4	2	4	2
1	2	3	5	5	5	5	5	3	3	5	5	5	5	5	5	5	5	5	5	5	5	5	5	5
2	2	3	2	5	5	5	5	4	2	1	2	1	4	5	5	5	5	4	4	4	4	4	4	4
2	2	2	3	4	4	5	4	4	4	4	4	4	4	4	4	4	4	4	4	4	5	5	5	5
1	2	2	5	1	1	1	1	3	1	1	1	1	1	1	3	5	1	5	1	1	5	3	5	5
2	2	3	3	5	5	5	5	1	4	1	1	1	1	4	4	4	4	3	5	3	4	3	5	3
2	1	1	2	2	2	3	4	2	1	3	1	2	4	2	3	4	2	1	3	2	4	4	4	4
2	2	4	1	2	4	4	4	4	4	4	3	5	4	4	5	4	4	3	4	4	5	5	2	3
1	2	3	1	4	2	3	4	3	2	4	2	3	4	3	2	4	2	1	4	3	4	4	4	2
1	1	2	2	4	4	2	2	3	3	1	1	1	4	3	3	3	2	2	3	3	4	4	4	4
1	3	1	3	4	4	5	5	1	1	1	1	1	1	5	4	4	1	1	1	1	3	3	5	5
2	2	3	3	4	5	4	3	2	1	3	4	3	3	4	3	4	1	2	5	5	4	5	3	3
2	2	3	3	4	3	4	3	3	3	3	3	3	3	4	4	4	3	3	4	4	4	4	4	4
2	2	2	2	1	2	1	2	1	1	2	1	1	1	2	1	1	1	1	2	1	2	1	2	1
2	2	3	2	2	4	2	3	4	2	4	2	3	2	4	2	4	2	4	2	4	3	3	2	3
2	2	3	3	4	5	5	4	3	5	5	3	4	5	4	5	3	5	4	5	5	5	5	4	5
2	1	2	1	4	5	5	5	3	4	3	4	4	4	3	3	4	3	3	3	2	5	3	4	5
2	2	3	2	4	4	5	5	3	4	2	4	3	1	2	1	1	2	4	4	4	5	5	4	4
1	2	3	3	1	4	5	1	5	1	2	1	3	5	3	1	2	1	5	4	1	3	5	4	3
1	3	1	5	5	1	5	3	3	1	1	1	5	5	3	4	5	3	1	5	5	5	5	5	5
2	2	3	3	4	5	5	4	4	4	4	5	4	3	3	2	4	2	4	5	5	4	4	4	3
1	3	1	3	1	1	1	1	1	1	1	5	1	1	1	1	1	1	1	1	2	4	4	4	4
1	1	4	1	5	5	5	5	1	1	1	1	1	1	1	1	1	1	1	1	1	1	1	1	1
2	1	3	4	5	4	3	5	5	4	3	4	3	4	3	2	4	3	4	4	5	4	5	4	3
2	2	3	3	3	3	4	4	4	3	3	4	4	3	3	4	3	4	3	4	4	4	4	4	4
2	2	3	2	1	1	2	1	1	2	2	1	1	4	4	4	4	2	2	3	3	5	5	5	5
1	3	1	5	2	2	1	2	3	3	3	3	3	3	3	3	3	3	3	3	3	4	4	4	4
1	2	2	5	3	3	4	3	3	5	3	1	1	3	4	3	2	2	1	3	2	4	4	5	5
2	1	2	1	3	3	5	5	2	2	2	2	2	3	3	3	3	3	3	3	3	5	4	4	4
2	2	3	2	4	4	5	4	5	3	5	3	4	4	3	4	4	4	3	5	4	5	5	5	5
1	4	1	5	1	1	1	5	3	1	3	1	1	1	1	1	3	3	1	1	3	1	1	1	1
1	2	3	4	3	3	3	3	4	3	3	3	3	3	3	3	3	3	3	4	4	4	4	4	4
2	1	3	1	2	2	3	4	3	2	2	2	2	2	3	2	3	2	2	2	2	3	3	3	3
1	1	3	1	4	4	4	3	2	2	2	3	2	4	2	2	3	2	3	3	2	2	3	2	4
1	3	1	5	1	1	4	4	2	2	2	2	2	2	2	2	2	2	1	1	2	5	5	5	5
2	1	3	2	4	4	4	4	3	4	3	4	3	3	4	4	3	4	4	4	4	4	4	4	4
1	3	1	3	3	3	5	4	3	2	4	1	3	4	3	4	3	1	3	4	4	4	4	4	4
1	4	1	5	3	3	4	3	4	4	4	3	2	4	4	4	4	4	3	4	3	4	4	4	4
1	2	3	5	1	5	5	3	2	4	2	4	4	4	4	4	4	4	2	4	5	5	5	5	5
1	1	3	2	3	3	3	3	3	3	2	2	2	2	4	1	2	1	1	2	2	4	4	4	4
2	2	4	5	3	3	2	3	3	2	4	2	2	5	5	5	5	5	2	3	3	5	4	5	4
1	2	3	3	4	3	4	5	4	1	4	3	3	2	2	4	5	1	4	5	5	4	5	4	4
2	2	1	1	4	4	5	5	1	2	4	4	2	4	4	4	4	2	2	3	4	4	4	4	4
1	1	4	2	5	5	3	5	1	1	1	1	1	3	5	3	4	3	1	3	4	5	5	5	5
1	3	1	5	5	5	5	5	2	2	3	3	1	3	3	3	3	4	4	4	4	5	5	5	5
2	1	3	1	4	5	5	4	4	2	3	4	3	4	3	3	3	2	3	4	3	5	5	5	4
1	3	1	5	4	5	5	5	5	5	5	5	5	5	5	5	5	5	5	5	5	5	5	5	5
1	2	1	5	4	4	5	4	1	2	1	1	1	3	5	5	4	3	1	3	3	5	5	4	4
1	3	3	5	5	5	5	5	5	5	5	5	5	5	5	5	5	5	5	5	5	5	5	5	5
2	1	3	1	4	4	4	4	3	3	3	3	3	4	4	3	3	3	3	4	4	4	4	3	3
2	1	3	1	4	4	5	4	2	2	3	3	3	3	4	4	3	3	3	3	4	4	4	4	4
2	2	1	2	1	1	4	1	1	5	3	1	1	4	3	5	1	1	1	4	5	4	4	4	4
2	2	4	2	4	1	1	1	3	5	3	1	1	1	3	3	2	1	1	4	4	5	5	5	5
2	3	1	1	3	3	3	2	3	3	5	3	3	2	3	4	2	3	4	4	4	4	5	5	5
1	2	2	4	1	3	5	5	1	1	1	1	1	1	5	5	5	5	1	5	5	5	5	5	5
2	1	1	1	5	5	5	5	1	1	2	1	4	4	4	4	3	3	3	4	4	4	4	4	3
2	1	3	1	1	1	1	2	5	5	3	4	4	4	3	4	5	4	4	5	4	4	4	5	5
2	1	3	2	3	4	3	2	4	4	4	3	3	4	3	4	4	4	4	3	4	3	4	3	3
2	1	3	1	4	3	5	4	1	5	4	2	3	1	4	2	5	1	3	2	4	4	1	5	2
1	1	3	2	4	4	4	1	1	5	1	1	1	1	5	1	5	1	1	1	2	4	4	4	4
1	3	1	4	5	3	4	3	5	5	5	5	5	5	5	5	5	5	5	5	5	5	5	5	5
1	2	3	3	3	4	4	3	4	2	1	3	4	4	4	4	4	4	3	4	3	5	5	5	5
1	1	3	1	5	5	5	3	4	1	3	4	4	4	5	5	3	3	4	5	5	4	4	4	4
2	2	3	3	3	2	3	2	4	3	2	4	3	3	4	5	5	4	1	4	4	5	5	5	5
2	3	1	3	4	4	5	5	4	3	4	5	4	4	5	5	5	5	4	5	4	5	5	5	5
2	2	4	2	5	5	5	5	4	5	5	5	3	5	5	5	4	5	5	5	5	5	5	5	4
2	2	4	3	3	3	4	4	1	1	1	2	1	2	4	3	2	3	2	2	3	4	4	4	4
1	1	4	1	1	1	1	1	1	1	1	1	1	3	2	1	1	1	1	1	1	5	4	4	4
1	2	3	3	2	2	3	2	3	3	3	2	2	4	4	4	2	4	3	3	4	4	5	4	4
2	2	3	1	3	4	4	3	4	4	4	4	5	5	4	4	3	4	3	4	4	5	5	4	4
1	4	3	5	3	3	1	1	1	5	1	1	1	1	1	1	1	1	1	1	1	3	3	3	3
1	2	4	3	1	1	1	1	4	3	3	4	3	4	5	5	5	3	3	4	5	5	5	5	5
1	2	3	3	2	2	3	2	3	3	3	2	3	4	4	3	3	4	4	3	3	2	4	4	4
2	1	3	1	3	3	5	4	1	1	1	1	1	1	1	1	3	1	1	4	3	4	4	4	4
2	2	3	2	3	3	4	3	1	1	1	1	1	2	3	4	4	3	2	4	4	4	4	4	4
2	2	3	1	3	3	4	4	3	3	3	1	2	3	3	3	3	4	3	3	3	4	4	4	4
2	4	2	5	3	3	4	4	1	2	2	2	2	4	4	4	4	3	3	4	4	5	5	5	5
2	1	3	1	1	2	3	2	3	2	4	3	3	4	3	2	2	3	2	3	3	4	4	4	4
1	2	2	1	3	4	4	4	3	3	3	2	2	3	3	3	3	2	2	3	4	4	4	4	4
1	3	2	5	5	5	5	5	5	5	5	5	5	5	5	5	5	5	5	5	5	5	5	5	5
1	2	3	1	5	5	5	3	4	4	4	4	4	4	4	4	4	4	4	4	5	5	4	5	5
2	2	4	4	3	5	5	5	5	5	5	5	5	1	5	5	5	5	5	5	5	5	5	5	5
2	2	2	1	1	1	3	3	2	3	3	2	2	2	3	4	4	2	3	2	2	3	3	1	2
1	4	1	5	1	1	2	2	1	3	1	3	1	1	4	3	3	3	1	1	1	4	4	4	4
1	1	3	1	5	5	5	5	5	5	5	5	5	5	5	5	5	3	3	3	3	5	5	5	5
1	1	4	2	4	4	5	5	5	4	4	4	5	4	4	4	4	3	4	5	5	5	5	5	5
2	3	3	2	4	3	3	3	1	3	2	3	3	3	3	3	3	3	3	3	3	4	4	4	4
2	2	3	2	4	4	3	4	2	2	3	1	1	4	2	4	3	4	3	4	4	5	5	5	5
1	2	1	3	3	2	4	5	4	4	4	3	4	4	3	4	5	4	3	4	5	5	5	5	5
2	1	3	1	2	4	3	2	3	3	4	2	3	4	2	3	3	2	2	3	2	4	4	3	3
1	3	4	3	3	3	3	3	3	2	3	2	2	3	3	3	3	2	3	3	2	4	4	4	4
1	1	3	1	4	5	4	4	4	2	2	2	4	2	4	4	4	4	5	5	5	4	3	3	3
1	3	2	1	3	1	1	1	2	3	3	2	2	3	3	3	3	3	2	3	3	4	4	4	4
2	2	1	2	2	2	2	3	3	4	3	4	3	4	4	3	4	3	4	4	4	5	5	3	4
1	4	2	5	3	2	4	3	4	4	4	3	3	4	4	4	4	3	2	2	3	4	4	4	4
2	2	1	2	4	4	2	2	4	2	3	2	2	4	4	4	4	3	4	3	3	4	4	4	4
2	2	1	3	5	5	3	4	2	1	2	5	1	5	1	4	5	1	2	1	5	2	4	1	4
2	1	3	1	5	5	4	4	4	3	4	3	4	4	4	4	4	4	3	4	4	5	5	4	4
1	2	1	5	3	3	3	3	3	3	3	3	3	3	4	4	4	3	3	4	5	5	5	5	5
2	2	4	2	5	5	5	5	2	1	3	2	2	2	5	3	4	3	5	2	3	1	1	1	1
1	1	3	4	5	5	5	5	3	4	3	3	2	4	3	2	3	2	2	3	4	5	5	5	5
1	3	3	4	1	1	1	1	2	2	3	3	4	2	1	2	3	1	3	4	4	3	3	3	3
1	3	3	5	4	3	4	4	4	1	3	3	3	3	3	4	3	3	5	4	4	4	3	3	3
1	1	2	2	5	1	3	3	3	1	1	4	1	1	3	4	4	3	4	3	1	2	1	1	2
2	1	2	5	1	1	5	5	3	4	2	2	3	2	2	4	2	2	3	5	3	5	4	4	5
2	4	4	1	4	3	4	2	2	4	5	3	2	2	4	3	2	3	3	1	2	4	4	4	4
1	3	1	3	1	1	1	1	3	2	2	3	4	3	2	3	3	2	1	3	1	1	1	1	1
2	3	2	1	5	1	5	4	2	4	3	5	3	3	2	3	4	4	3	4	4	5	5	4	4
2	1	2	1	2	4	4	4	4	1	4	3	2	3	3	3	1	3	4	1	3	5	4	5	4
1	2	1	3	3	2	4	4	2	2	3	3	1	4	1	3	3	1	2	3	2	2	4	2	4
2	3	2	5	5	5	5	3	4	4	3	5	3	3	3	4	4	4	2	3	2	5	5	5	5
1	1	1	3	2	2	2	3	3	4	3	2	2	4	2	3	1	1	1	3	1	3	2	2	3
2	1	4	3	4	5	4	4	3	3	2	4	3	4	4	3	2	5	2	3	3	4	4	4	4
2	2	3	5	3	3	3	3	4	4	3	3	4	3	4	3	2	3	4	4	4	4	4	4	3
2	2	4	2	5	5	4	3	3	5	3	3	2	3	3	4	2	3	3	2	2	5	5	5	5
1	1	3	1	2	2	3	3	1	4	4	2	2	4	2	3	1	1	3	2	2	4	4	4	4
2	1	2	3	4	5	5	4	2	4	1	4	5	4	2	2	3	4	4	3	4	5	5	4	5
2	1	4	5	4	5	5	4	3	3	2	3	3	3	4	4	3	2	2	2	3	4	4	3	4
2	2	4	5	3	3	3	4	2	3	3	5	4	2	1	3	2	2	1	4	2	4	4	4	4
1	1	3	4	4	4	4	4	2	3	3	3	3	3	2	3	2	3	2	3	3	4	4	4	2
2	2	2	3	5	4	4	4	2	4	3	3	4	3	2	2	4	3	4	3	3	4	4	4	3
2	3	1	4	5	5	5	5	4	3	2	4	4	2	2	1	3	2	3	2	3	3	3	3	3
1	2	2	1	5	5	4	4	4	3	3	4	3	2	4	4	4	4	2	2	3	4	5	4	5
2	2	1	4	3	4	2	4	1	3	4	1	3	2	3	4	4	2	2	3	2	5	5	5	5
1	1	4	4	4	4	4	3	4	5	5	3	3	3	3	4	3	2	2	4	1	4	4	4	4
1	2	1	3	3	3	4	4	2	3	3	4	3	3	3	3	3	3	3	4	3	3	3	3	3
2	1	1	1	4	4	4	4	3	3	3	5	2	4	3	4	3	1	1	2	3	3	3	3	3
2	1	2	5	1	1	1	1	2	3	2	2	2	2	1	2	4	3	2	4	2	3	3	3	3
1	3	3	4	2	2	1	1	4	2	3	3	3	3	4	2	3	3	3	2	3	4	4	4	4
2	2	4	4	5	5	5	5	4	3	3	4	4	2	2	1	3	4	5	2	3	5	5	5	5
1	2	3	3	4	4	4	4	1	3	3	2	2	3	4	2	2	4	2	2	3	3	3	4	4
1	1	2	1	3	3	4	4	4	1	3	1	3	4	2	3	3	3	2	4	5	3	3	3	3
2	1	2	1	3	3	5	5	1	3	1	3	2	1	4	2	5	4	4	3	4	4	4	5	5
1	3	1	1	4	4	4	4	3	3	3	3	3	3	4	2	3	3	2	2	2	3	3	3	3
1	2	1	4	3	2	3	2	2	4	2	3	3	4	3	2	2	2	4	3	2	3	4	4	5
2	1	3	2	2	4	3	3	1	2	1	4	1	3	4	2	3	5	3	4	3	3	3	2	3
2	3	3	4	4	3	4	4	4	3	3	5	2	5	2	3	1	3	3	2	4	4	4	4	4
2	3	3	3	1	1	3	4	2	3	3	3	1	3	1	2	4	3	1	4	3	4	4	4	4
1	2	1	5	3	5	5	5	3	1	1	2	1	3	3	2	2	2	3	3	1	5	5	5	5
2	1	2	4	2	3	3	3	2	2	3	3	3	2	4	3	3	4	2	3	3	3	3	3	3
1	2	4	1	3	2	1	3	4	3	3	4	2	2	4	3	1	1	2	3	1	3	3	3	3
2	2	2	3	3	3	4	3	3	3	2	2	4	2	3	3	2	4	2	5	3	4	3	3	3
2	2	4	2	5	5	5	5	2	1	3	2	2	2	5	3	4	3	5	2	3	1	1	1	1
2	1	3	4	2	2	2	2	3	4	2	2	4	2	3	2	4	3	3	2	1	4	4	3	3
1	1	2	2	3	3	3	3	4	3	3	3	4	3	2	2	4	1	4	2	3	3	3	3	3
1	1	4	1	3	3	3	3	3	3	4	2	2	4	1	3	1	3	3	3	3	3	3	3	3
1	3	4	5	1	2	2	3	3	4	2	2	2	5	1	4	3	2	2	4	2	4	4	3	2
1	3	3	4	1	1	1	1	2	2	3	3	4	2	1	2	3	1	3	4	4	3	3	3	3
1	1	2	3	4	4	4	4	3	3	3	2	3	3	3	3	2	4	3	2	5	4	4	4	4
1	1	2	2	5	1	3	3	3	1	1	4	1	1	3	4	4	3	4	3	1	2	1	1	2
2	4	4	1	4	3	4	2	2	4	5	3	2	2	4	3	2	3	3	1	2	4	4	4	4
1	3	1	3	1	1	1	1	3	2	2	3	4	3	2	3	3	2	1	3	1	1	1	1	1
2	1	3	4	3	3	3	3	2	2	2	1	3	2	4	4	4	3	3	2	2	3	4	3	4
2	1	1	2	3	3	4	1	2	2	2	1	1	1	2	4	3	3	3	4	3	4	3	4	3
2	1	2	1	2	4	4	4	4	1	4	3	2	3	3	3	1	3	4	1	3	5	4	5	4
1	1	1	3	2	2	2	3	3	4	3	2	2	4	2	3	1	1	1	3	1	3	2	2	3
2	1	4	3	4	5	4	4	3	3	2	4	3	4	4	3	2	5	2	3	3	4	4	4	4
2	2	3	5	3	3	3	3	4	4	3	3	4	3	4	3	2	3	4	4	4	4	4	4	3
2	2	4	2	5	5	4	3	3	5	3	3	2	3	3	4	2	3	3	2	2	5	5	5	5
1	2	2	2	5	5	5	4	2	4	3	3	3	3	4	4	4	2	3	4	2	5	4	5	5
2	1	3	2	1	1	2	1	2	4	1	1	3	3	3	3	2	2	2	3	3	5	5	5	5
2	1	1	3	4	4	4	4	3	3	3	2	2	4	3	2	2	2	3	3	1	4	4	4	4
1	1	3	1	2	2	3	3	1	4	4	2	2	4	2	3	1	1	3	2	2	4	4	4	4
2	2	4	5	3	3	3	4	2	3	3	5	4	2	1	3	2	2	1	4	2	4	4	4	4
1	1	3	4	4	4	4	4	2	3	3	3	3	3	2	3	2	3	2	3	3	4	4	4	2
2	2	2	3	1	2	4	2	3	2	3	2	2	3	2	2	2	2	4	2	3	2	1	2	5
2	2	4	4	4	4	4	4	3	2	4	1	2	3	3	2	2	3	4	2	3	1	1	1	1
2	4	4	5	3	3	3	3	3	4	4	2	4	5	2	2	4	3	3	2	4	4	4	3	3
1	4	3	3	2	1	2	2	3	2	3	5	3	4	2	1	3	3	4	4	3	3	3	3	3
2	1	1	1	4	4	4	4	3	3	3	5	2	4	3	4	3	1	1	2	3	3	3	3	3
2	1	2	5	1	1	1	1	2	3	2	2	2	2	1	2	4	3	2	4	2	3	3	3	3
1	3	3	4	2	2	1	1	4	2	3	3	3	3	4	2	3	3	3	2	3	4	4	4	4
1	3	3	3	1	1	5	1	2	2	2	2	4	3	3	4	2	2	2	3	4	5	5	5	5
1	2	2	3	1	1	5	1	2	2	2	2	2	2	3	3	2	3	3	3	3	5	5	5	5
1	3	2	2	4	3	4	4	3	3	4	3	3	3	4	2	3	3	2	2	2	3	3	3	3
1	2	2	3	3	2	3	3	3	3	2	3	3	4	3	2	2	2	4	3	2	3	4	4	5
2	1	2	3	3	3	3	3	2	2	2	1	3	2	4	4	4	3	3	2	2	3	4	3	4
1	2	2	2	3	3	4	1	2	2	2	1	1	1	2	4	3	3	3	4	3	4	3	4	3
